# Supplementary material for: Experiences of food insecurity in the Roma population before and during the COVID-19 lockdown in Spain
Source: PLoS One. 2024 Jul 25;19(7):e0306471. doi: 10.1371/journal.pone.0306471 (PMC11271929; doi:10.1371/journal.pone.0306471)
Supplement: S2 File — (XLSX) [file pone.0306471.s002.xlsx]

## Sheet: data
Experiences of food insecurity of the participants (N=468)	Before	Before and after
Have you worried about not having enough food to eat?	260	315
Were you unable to consume healthy foods, such as fruit, vegetables and legumes?	97	161
Have you had to eat the same type of food?	100	174
Have you had to stop eating breakfast, lunch or dinner?	27	52
Have you eaten less than you thought you should eat?	101	145
Have you run out of food at home?	58	90
Have you felt hungry but were not able to eat?	20	45
Have you stopped eating during a full day?	10	10
Have you had to ask for help from someone in order to eat?	267	298
Have you had to help someone else so they could eat?	287	317
